# Supplementary material for: Exploring the effects of calycosin on anthracycline-induced cardiotoxicity: a network pharmacology, molecular docking, and experimental study
Source: Front Cardiovasc Med. 2024 Mar 21;11:1286620. doi: 10.3389/fcvm.2024.1286620 (PMC10991710; doi:10.3389/fcvm.2024.1286620)
Supplement: Supplementary Table S1 — The utilized parameters in Autodock Vina software. [file Table1.xlsx]

## Sheet: Sheet1
Protein	ligand	center_x	center_y	center_z	size_x	size_y	size_z
ABCB1	calycosin	158.5	170	162.4	60	44.1	46
ABCC1	calycosin	-17.1	47.5	1.9	21.2	14.7	20.2
TNF	calycosin	41.4	43.1	1.2	13.3	14.6	13.6
TOP2A	calycosin	58	8.8	-2.7	10.9	12.5	12.1
XDH	calycosin	31.3	17.1	172.9	25.5	29.6	65.2
ABCB1	Verapamil	158.5	170.7	162.4	60	44.1	46
