# Supplementary material for: Exploring the effects of calycosin on anthracycline-induced cardiotoxicity: a network pharmacology, molecular docking, and experimental study
Source: Front Cardiovasc Med. 2024 Mar 21;11:1286620. doi: 10.3389/fcvm.2024.1286620 (PMC10991710; doi:10.3389/fcvm.2024.1286620)
Supplement: Supplementary Table S2 — Docking score of CA and the central targets. [file Table2.xlsx]

## Sheet: Sheet1
Protein	Protein symbol	Protein name	PubChem ID(resolution)	Organisms	Method	Mutation(s)	Released date	Literrature	Docking Score (Kcal/mole)
ABCB1	P08183	ATP-dependent translocase ABCB1	7A69 (3.2 Å)	Homo sapiens	ELECTRON MICROSCOPY	Yes	2020-10-21	Cryo-EM structures reveal distinct mechanisms of inhibition of the human multidrug transporter ABCB1.	-7.5
ABCC1	P33527	Multidrug resistance-associated protein 1	2CBZ (1.5 Å)	Homo sapiens	X-RAY DIFFRACTION	No	2006-05-17	Structure of the Human Multidrug Resistance Protein 1 Nucleotide Binding Domain 1 Bound to Mg(2+)/ATP Reveals a Non-Productive Catalytic Site	-6.8
TNF	P01375	Tumor necrosis factor	5UUI (1.4 Å)	Homo sapiens	X-RAY DIFFRACTION	Yes	2017-08-02	Natural Conformational Sampling of Human TNF alpha Visualized by Double Electron-Electron Resonance	-5.1
TOP2A	P11388	DNA topoisomerase 2-alpha	5NNE (1.15 Å)	Homo sapiens	X-RAY DIFFRACTION	No	2018-05-16	Interactome Rewiring Following Pharmacological Targeting of BET Bromodomains	-4.4
XDH	P47989	Xanthine dehydrogenase/oxidase	2CKJ (3.59 Å)	Homo sapiens	X-RAY DIFFRACTION	No	2007-05-29	Human Milk Xanthine Dehydrogenase is Incompletely Converted to the Oxidase Form in the Absence of Proteolysis. A Structural Explanation.	-0.4
